# Supplementary material for: Generation of An Endogenous FGFR2–BICC1 Gene Fusion/58 Megabase Inversion Using Single-Plasmid CRISPR/Cas9 Editing in Biliary Cells
Source: Int J Mol Sci. 2020 Apr 2;21(7):2460. doi: 10.3390/ijms21072460 (PMC7178239; doi:10.3390/ijms21072460)
Supplement: Supplementary file 1 [file ijms-21-02460-s001.zip]

Archive with 5 entries (4 files):
- ijms-742707-supp-original/
- ijms-742707-supp-original/FGFR2-BICC1 Figure S1.pdf
- ijms-742707-supp-original/FGFR2-BICC1 Figure S2.pdf
- ijms-742707-supp-original/supplementary-figure.docx
- ijms-742707-supp-original/supplementary-table.docx
